# Supplementary material for: Probiotics Supplementation Attenuates Inflammation and Oxidative Stress Induced by Chronic Sleep Restriction
Source: Nutrients. 2023 Mar 21;15(6):1518. doi: 10.3390/nu15061518 (PMC10054086; doi:10.3390/nu15061518)
Supplement: Supplementary file 1 [file nutrients-15-01518-s001.zip]

Archive with 1 entries (1 files):
- nutrients-2274199-supplementary.pdf
